# Supplementary material for: Cryo-EM structure of the ancient eukaryotic ribosome from the human parasite Giardia lamblia
Source: Nucleic Acids Res. 2022 Jan 31;50(3):1770–82. doi: 10.1093/nar/gkac046 (PMC8860606; doi:10.1093/nar/gkac046)
Supplement: gkac046_Supplemental_Files [file gkac046_supplemental_files.zip]

Archive with 2 entries (2 files):
- 100122_GL_Supp.pdf
- Sup_table_1_Modelling_Summary.xlsx
