# Supplementary material for: Cryo-EM structure of the ancient eukaryotic ribosome from the human parasite Giardia lamblia
Source: Nucleic Acids Res. 2022 Jan 31;50(3):1770–82. doi: 10.1093/nar/gkac046 (PMC8860606; doi:10.1093/nar/gkac046)
Supplement: gkac046_Supplemental_Files [file gkac046_supplemental_files.zip › Sup_table_1_Modelling_Summary.xlsx]

## Sheet: model_80S
Supplementary Table S1: Summary of modelled Giardia ribosomal proteins
Protein name	2014 Protein naming	Uniprot ID OR Genebank ID	Sequence	Chain ID	Total number of residue	Residue built
Ribosomal Protein L2	uL2	E2RTN4	MGRRIRVQRKGAGSVFRAHVARRLGAAKLRANDFAERTGSVRGVVKAILHDRGRGAPLARVQFPNMRGEGRVNELFIAPEGMYTGQEVFSGNKATLHIGNILPVGNIPEGTYVCNVEEKPMDRGCLARASGTYCLVVAHNMETNKTRIRLPSGQKKLISSKARAMIGLVAGGGRTDKPLLKAGNAYHKYKAKRNCWPVVRGVAMNPVDHPHGGGNHQHIGVSSCVPRNAVPGQKVGLIAARRTGCSGGKRR	A2	251	1-250
Ribosomal Protein L3	uL3	A8BRZ3	MSHRKFSCCRKGNLGYLPRKRCTRGRGRCKTFPPDVQGAPIHLTAFLGYKAGCTHVMRFIDHRGSNLHNRQAIDQATIIDAPPMICTAIIGYAKTPKGLRAVTTVWAAHIAEPAMRRFYRNYFHAEKTAFSTYMKKAADGTYIKEQLGRLKQHADVIRIVAHTQPALTPLKQKKADIMEIQVNGGANVAEKVDYAYALMEKPISIKDVFSVGAQIDTISITRGRGFEGVVTRWGVTRLPRKTRRGNRKVACIGAWHPANVQYTVARAGQMGYFHRTDTNKQVFMIDTAENPRCCTTEFDLTDKSINPVGGFVNYGRVQGDFIMIKGTCPGPKRRPVVMRNALLPHRNCPPVQLQWISTASKFGHGIFETVEERRQFYAK	B2	379	2-379
Ribosomal Protein L4	uL4	A8B7H8	MNPTVKVFGPTGTQVAELPRPKVFNVPLRPDIINFVHTQLRKCLRTPYAVSRYAGVQCTAHSWGPGRAVARLPRKHGGIGAYANFARGGHMAHPTTVIRRWCRKVNLNQRRYAVASALAASANAALVEARGHRIADVPSIPLVVDTDNVTKTKDALAIIKAVGVLRDVERCKDSRHIRAGRGKMRNRRYITRKGPLVIYNTEDVARGFRNLPGVDLCHVSSIRLLELAPGSHPGRLILWTKSAFASLDDVYAAKQNYTLPRSCITQTDIERILQSDAVQKTFVPKRDPLVIERKVDPFSSKEALARLDPSGTVMPK	C2	316	3-316
Ribosomal Protein L5	uL18	E2RU47	MGWVKVQKTRSYFKRFQVQFRRRREGKTDYQARKALIIQDKNKYATPRYRFVVRRTNKDIICQVTAAELTKDRVVCAAYSHELPRYGIPVGLTNYAAAYATGLLCGRRLLEKLSVGIKENALAQLYPGLDKATGEEYHPDENENEEVHAFKAFLDIGLARASTGARVFAAMKGAVDAGLNIPHSMKRFPGYSKDGFDSSALRDRIMGKHVGDYMAELKAEDEETYRKRFSKYIAAKVEPLRLEAMYTKAHAAIRANPQAVKAKFEIKKPVRQARLTLKERKERIDAKKLEALKQLTK	D2	297	2-267
Ribosomal Protein L7	uL30	A8BRY6	MPIPELVLKHRRKVQRDIRSAAERATEKEKRAALVKDHAVKSAQVYARYYIDLVESEKKARENALKNNQLYVPDEPKVYLVVRIRGIVGVAPKVRTILSLLRLRQINNAVFMRCNKATLNALRIVDHYVTYGEPTVETIRNLIYKRGFAKVNGQRIPIVDNNLIDEQLSKHNILCAEDLVHEIFTCGSSFKEANNFLWPFQLNSAALKDKRNNFAEGGDFGYRGKYINEFVARMI	F2	236	22-235
Ribosomal Protein L7A	eL8	A8BLL7	MSKVSGSDIKRALAVPENKSRSKCDFDLTPFVRWPRQVRIQRQKAVLQRRLKVPPTVNQFMNPISRNLTNEIFNLARKYSPESKEEHKARLLQIADAKANGKPLPEKSDKLVIASGIRRITSLVESKRAKLVLIANDVDPLELVLWLPTLCHKMGVPYAIVRTKGDLGKLVHLKKTTSVCFTDVNPEDKPTFDKILAAVAHEVDYAKAMKTYGGGVRREDEAQQM	G2	225	22-90, 110-222
Ribosomal Protein L9	uL6	A8BNT5	MPLCSSMTIKVPTDVECTINKRVVTVKGKKGTLVRDFSHAPLDITHANDTISVAVWFPRGKRNALPRTICSHIENMFKGVTYGFEYKMRLAYAHFPIAATVVDNNKAIEIRNFMHQIKTRRIECLPGVTIAMSTNVKDELILRGISIEDVSHTAARIHESLKVPNKDLRKFLDGCYVSSRGLQEQ	H2	185	2-185
Ribosomal Protein L10	uL16	A8BM86	MGRRPARCYRYQKNKPYPKSRFCRGVPDPKIRYFDLGNRRAKVNDFPYCFHLLSGEKEQVSSEALEACRIACNKYIAKKAGKDSFHLRIRVHPFHVIRINKMLSCAGADRLQTGMRGAWGKPQGTVARVSIGQPLLSVRCRASAKDYVKDALRRAKFKIPGRQAIVESRNWGFTEFTKEEYEDLRERGELQYDGNNAHRISRKGPLNLKL	I2	210	2-103,111-208
Ribosomal Protein L11	uL5	A8BI95	MSQESENPMRRIRIEKLVLNICIGGEGDALTKAAKVLQQLTDQEPTFSKSRLTIRGFGIRRGQKISTHVTVRGEKAREIIERGLRVKNFELPYSCFSTTGNFGFGITEHIDLGIKYDPSMGIYGMDFYVVLSRPGFRVNKRRAQQQHVGASHKITPDEARAWVEREFEVVYTK	J2	173	6-23, 27-173
Ribosomal Protein L13	eL13	A8B6M8	MASYASFILRLIHFNLNFVTAFCPLPRAMGRNVAFSNMRRYKCTNKGPNLIKNWFNQPARKIRRRQTRLQKAKAIFPCPLQKLRPSVTRCSQKFNLTQRIGRGFTLRELQGVGLSAGKARQIGIAVDPRRKNKSEESVARNVARLKEYLSKVTIFSKQAKPEEIQQAIQHQGVVMPVVNPKPVITTGSIAEAKKEVPENLFMYLRNARTARNRARLAKRDAEREAAAKTKGGKK	L2	234	30-155,166-228
Ribosomal Protein L14	eL14	A8B4F8	MSYHRFVEAGRLVYLGDGPDKGKLAVIVDILSTAAVLIDGPTTGVKRQVVSLRWAMLTDQVINISEKPTTEQLKKEIEASPAIDTFMNSVWGKKIQQQRLRAKATFEDMGKIAKLRRERKMAMKRIAMSIK	M2	134	2-129
Ribosomal Protein L15	eL15	A8B8Z6	MGAYKYVQELWRKKQSEALHYLFRLRTWEYRQLNAIKRCSHPTRPEKARRLGYKAKRGYVVYRVRVRRGGRKRQCVHGISYGKPRNIGIVGLKPSRSLRALAEQKVGRRLPSLRVLNSYWVAQDGSYKWYEVILIDPFHPWIRNDPKINWICNPVMKRRECRGLTSAGRKARGLHNKGIGAMKLRPSKRAAWKRNHTRSLRRYR	N2	204	1 - 204
Ribosomal Protein L13a	uL13	A8BU75	MSRIVIDCKGHILGRLSAIVAKELLHGHEVALVRCEKAIISGAFRDVKAHYLKKMHKRTNFNHLRGPFHFRAPAEIVRRTIRGMIPYKTVRGSDAMSRLRVYDGIPPCCARYKRVVCPSAMAYLCLRPERRRCEVGRVAHEIGWQHAADVERYEKRRLEECDKWYQDKIQIDKKIAEAAEKDAELQRINAELAKYGY	O2	197	1 -195
Ribosomal Protein L17	uL22	A8BE76	MVKYAFKSDNLLVGKSRRDGVKASFKNTYSTCRAIKGMGVKRAFAYLDNVLNHKEIVPFFKFYKGVGRHSQARGSGTDKGRWPEKSVVVVKDILKQAVSNAKHAHKKEEDELYVISYCVNRARGRRRRTFRAHGRISKYESQPCHVELIVGPKPLDVEKAKALQ	P2	164	2 - 155
Ribosomal Protein L18	eL18	A8B4T7	MGIDLKTGIKKRKVERKEPKSPNPYIRLLHNAFKVVYENTGEDFTKVLTKRLCLSKTNRPVLSVSRLAHLMHKREDKIAVVASTVTNDERLVTIPRMTICALKFSATARSRIEKAGGRCMSFDELLAEKPTGDNCVLLQGRRSCRAVCKKFGSPGRPNSHVKPKGEHKGRRGARGRHSW	Q2	179	2 -179
Ribosomal Protein L19	eL19	A8BH61	MANLRLQKRLAADVLKCGKRRVRFNPAHEKYIEQASSREAIRSLIESKIIAKLDIKGSSRGRIRARHAAKRLGRHSGHGKRRGTREARMPSKTLWIQRQRVLRRLLSRYRDDEKIDRHLYETLYAKAKGNMFKNKRVLLEHIVGMQKEQELEKKKKEELEQRRKKAEQRCKERAEKVAANRLAFAQTGIFTEKTNK	R2	196	2 – 178
Ribosomal Protein L18A	eL20	A8BT04	MMQKYIVYGRRLPSEKFPEPEVFRMTIYAPNEIVAKSRFWYHLKSLKKIKRTHGEILDCQHIEENGDFVKNFGVLLRYRSRVGQHNMYREVRETTSARAMDKVYSEMAGQCRARYHDIQIINVKEVADEDVRREKVAMFTQKGVRFPHPCPYVHVKRAARTARFQDRAPHVPQ	S2	173	1-173
Ribosomal Protein L21	eL21	A8B2Q4	MTHSQGYRCKTRYCFARKFRRHGMANLTTYNRVYKLGQYVNIKVNGAYHKGMPHRYYNGRTGTIFNIGPRALGVQIQKRVRGRIMLKRINVRLEHVHPSDCRKNHLERVAANDAARRLAKETGQPVPCLKRQNALPRAAHVVSIASAIDITPLKYDGVF	T2	159	2-119, 123-157
Ribosomal Protein L22e	eL22	A8BW84	MEGQWILFPDQIVNHLCRHADHRLQARVSSKSNLKSNYAYYFSPSSEMRPRIKKCVKKEQGNIRFAVDCSAGKDLELNLNEFADYVRTHFKINNRKHGVAEKVACSVEGDSLVIQTTGYEFAKRYVKYLTKRFLYQDYQGVFRVLSTDKETYTLKPYTIEDDDDEAGTDDE	U2	128	16 -115
Ribosomal Protein L23	uL14	A8BS37	MASKRGRSGGIGNKFRISCGLPVGAVINCADNSGAKSLNMIAVKNWKGHLNRFPKASVGDMVLITVGRDGKPELRRKVTPAVVVRQRKVWRRKDGVWIYFQDNAGVIINPKGELKGSSITGPVAKEAADRWPKISTTAECVH	V2	142	4 - 142
Ribosomal protein L24A	eL24	A8BRH7	MVTTNQCSYSGRKILPGYGKRMSRHDKVLLIFLNRKASVHYLNKWNPRKIRWTLASRRARGKEVIVKARERVTRKAVVSKRNFLSIDDSKLEALKSKYSRVN	W2	102	2-66
Ribosomal Protein L23A	uL23	A8BMP6	MSEKAQALKAQKAILHGTRVEAKKIRTNVHFFRPKTLVHKKAPLYPRNPIKKGSWDDPCDLLRYPIKTDENTTQIEKNNTIVFIVDRRASKPEIRKAFETVFETKVARVNTLITPLGLKKAFIRLAPDVQAMDVASKMGLA	X2	141	24 - 139
Ribosomal Protein L26	uL24	A8BFT3	MKLNSAVTASRRKCRKAYFTANAETRAKMMSSRLSKELRAEHKIKTMPIRRGDIVEIFTGGHKGTGKVVEVRRRDYKICVEGINQKARNPEAKPVPYPIHPSNCIIKELYMNGSRYRAIKRRQERNAERLARIGK	Y2	135	1 - 133
Ribosomal Protein L27e	eL27	A8B1T3	MSQPIIKPGLVCIVLQGRHAGKKAVIVEALPHNERGSYAIVAGIAALPRRITNSMSDEEAVCRGRVRSFVKCMNVNHLMPTSCRLENNYKDFISTQTVADVTKRREIIETVNKDFQRRILEHRDTWFFTKLPIDA	Z2	135	2 - 135
Ribosomal Protein L27A	uL15	A8BZ78	MPTRIRKSRKRRGHRQMGYGRVGGHRKHPSGRGKAGGLQHKRTSFDKYHPGYFGKLGMRNYHVRRNIEYNPTINIDKIWSLIPEEQRDGFLQRKSTTEAPVVDVTRFGFFKVLGRGSLPQCPIIIKARYFSSDAEKKLREVGGVPLLVP	a2	149	2-149
Ribosomal Protein L29	eL29	A8BYY2	MAKLKNHTSKNQNRKDHRNGIKKPKKSAYTSHKGMCPKYLRNLRRSRANDPRQSLRPNLNKE	b2	62	2- 57
Ribosomal Protein L30	eL30	A8B5N7	MSTKVATKKAQDSISLTLTLVVKSGKYTLGTDQAIRNIRDGKAQLVFMANNCPPLVKSQVDYLCHLSKTPVRVFAGSSRELGIAVGRQFNVSIMTILEAGDADLTSILG	c2	109	7-106
Ribosomal Protein L31e	eL31	A8BMP3	MGIVYEHTIRLNKAVRGKPSKKAAPIAIRAIRAQVEKLAKVEDVRLDPSVNVFVWSRGIRHVPRRIRLEVRLEGDDEHKFAYVINKDVENFKHLTTEKKGSEDGSE	d2	106	2-74, 80-100
Ribosomal Protein L32	eL32	A8BMD9	MAGEMIHPLPHKIIIKKRKNKFIRFQSERFVRVKPSWRKPRGIDSPMRHQYRGQRPMVSIGYGSDKETRFMLPCGFFKHRISTVHELKTLFMNNKTHAAQIAHGVSARSRKQILEEAKKMGVRVLNADAKLRKEEL	e2	136	6- 131
Ribosomal Protein L35Ae	eL33	A8BKK5	MEEIKGKTFLPAIFVGYQRSRAKQRENVALVKVSGIYTRAETDKVLGRLIAIIHSKSGKPIFGKICRPHGNSGMVRARFYTNLPGQLMGHKVRVFYDNIDVGDRATPKYERLYGNPNATVTYE	f2	123	1-123
Ribosomal Protein L34e	eL34	A8BMF7	MADCRVTCRFHSTYRTRSKIVRYKRTPGNRLTSLRVKKLPNAPHCAETGKQIHGIPRVIPQHLTRQQRKVSRPYGGKLCGSALRAHILESFLNEENQALREIAAQTAKTAKQTAGKGHAK	g2	120	2- 100
Ribosomal Protein L35	uL29	A0A644FBK5	MPGLKAKDLVGLSQEDLQRKLADLKRELLSLRTMKATAGPVPERIARFRVCKKDVARVLTVINQKARDEARAAFEGAEHIPKTFRPRLTHAMRCQLTEKQKRLLPSKLMKRKLQFPKLKYAVKV	h2	124	2-37,41-124
Ribosomal Protein L36e	eL36	A8BYA6	MPGKVFNLKKGGAVVRIVRKKEERKTKPHQEFVKSIIQECTGMAPYEMHIIELLRMNKDRHALRYAKKRLGNIKRAKAKRDQLSVYARNI	i2	90	2-22, 26-89
Ribosomal Protein L37	eL37	A8BLV7	MSKGTASFGKRHTRIHGSCRRCGKHSFHLQKHECASCGYPSAKMRRYNWSYKSLRRRTQGTGSMSHMRKVYRAYNSGTLKANARKYLAK	j2	89	2- 88
Ribosomal Protein L38e	eL38	A8B481	MPNTITEENLMKMIADGRGKKLVVKSCSKGRLQGKVKLKLRTAKYLYTLTVPNADDAKSIVKGCKDKVEVQYVNDSE	k2	77	2-74
Ribosomal Protein L39	eL39	A0A644EZB9	MTANKTLSRKLRLAKKTKTNKNIPRWVIAKDHLKKTWNYKRHHWRRSHLKL	l2	51	2-51
Ribosomal protein L40e / Ubiquitin	eL40	A8BXE1	MQLIVRSLDRTVALTASPADSLTSIRQRLLAVYSGHVVDSQRFVFAGRTLDEAKTLGDYSIGESSVLDLVPRLFGGVMEPTLINLAREYNQNMMICRHCYARNPLRATNCRRCRGTNLRKKKLSKYA	m2	127	77-127
Ribosomal Protein L41	eL41	V6TX21	MNTEKPCTEENFENEIMRAKWAKKRMRKLKRKRRHMKARSK	n1	41	1-24	SSU
Ribosomal Protein L44	eL42	A8BQU8	MVTYPAERRTFCKREGKHTVHKASLYKKGKDSLLAQGKRRYDRKQRGFGGQTKPIFRRKAKTTKKQVIRLTCSSCKCQTFQVLKRCHRLEISRLGATKKSKGSVVF	o2	106	2 - 95
Ribosomal Protein L37a	eL43	A8BN26	MAKRTKKVGLTGKYGTRYGRAARKQLLKIETSQKAKYTCPFCAKDKVRRTACGIWTCRSCSKTMAGGAYSLHTEPANAARATIRRLRLAREDAQ	p2	94	2 - 92
Ribosomal Protein SA	uS2	A8BE86	MSTEKTSQASKEYQLKEADVKKMLVATTHLGVRNIDRRMQFYIFDRQKDGTFVFNLQKVWAKIVFAARILVTIDDPAEIAVVANRPDAQRAILKFCKYTHATAFPGRFIPGNFTNRMNPNYCEPRLLLVNDPVVDRQAILEASYVNIPTISLCNSDANLKFIDVAIPCNNKTPMSIGLIYWLLAREVLRLKGSISRTEEWDVKPDLFVALPEEIPDEEESEDFYDDEEEDEEFSAGNGNLFDEY	A1	245	17-210
Ribosomal Protein S3Ae	eS1	A8BS79	MAIGGNKTGKKKITQRKNPDPYLKKEWYPVIAPAHFKSRHIGQTPVTKTAGLRVATDVINHRVYEVNLGDLNPGAEDLNGNTKFYLQTQLVSDGKCLTNFHGMDITRHKYGSLFRKGCDCIDVFMDIPTTDGYLLRVFVIAFTDRFRFQRRKNCHVKGRVIRMMRAGIYETLHNELGKVSIPVLVTKLSNFEVNAKLTEALQKITMCRDVMIRRVKVVKRPRNTMELLSTMHDSNQVRNLAEGQSIQQ	B1	248	18-235
Ribosomal Protein S2	uS5	A8BMZ1	MQAESAPRPERPERGERGPRQMEEEEWHPSTKLGRLVKAGKIESLYDIFKYSLPIKETEIIDYFFPKSELAEEVCNIMSVQKQTTAGQRTRFRAHVIVGNRDGFIGYGAGVSKEVANAIKKAAKNARLNIVPVRRGFWGGKLGDPHTVSSKLSGKCGSVRVRLIPAPRGAGIVASPTVAKVLEFAGVSDVFTRQSGHSRTLMNSVGAVYNALKSSYSILTPDLWKKEQLDHVQDIRTMSLAD	C1	242	26-237
Ribosomal Protein S3	uS3	A8B8Z2	MPRIVRRDEENVYYSKYLNDCIMEAELHEFFSRELVDAGYASCSLCRTIDSICVIIQCAEPEVVMGDNHYRLHKIEYLLAGRFMCDPKNFNIWVDKIIKRGLSAEIMVDNLRAKLEEAMPIRRAAYSIIRTAMRAGAAGCEVIVAGKLRAQRARANKFKEGCLISTGHPKRIFLAEATRHIKMRQGVIGVKVRIYNPNIRGAVMPDKIEIGAFSRQK	D1	217	12-46, 53-81, 91-115, 119- 211
Ribosomal Protein S4	eS4	A8BFE3	MARGVRKHLKRLNAPKHWLLDKMGGIWAPRPTNGPHGLRECIPLILILRNRLHYANTYAETSMILQDKNVLIDGKPRTDPTFPVGFMDVFEIPKVHKTFRVLYDVKGRFTLVPIQSNEAGFKLCRVQKIFLGDKGMPYLSTHDARTIRFPHPDIKTNDTIKINLKTGKIDEWYKFDIGKIVMVTGGRNCGRIGTIQAIDKHMGSYTMIRMKDTEGTEFLTRLCNVFVIGNDSPAVAIPTTKGIRPDIIKNRELRLRSIAKRGGGASYE	E1	268	2 - 259
Ribosomal Protein S5	uS7	A8BZD3	MSLEVALFNKWPLTDVKCQDESLEAYISIDNHSFVPHSAGRWSAKRFRKAKCPVVERLTNSLMMHGRNSGKKLMAMKTVGEAFELINLYTGKNPVQVLVDAVANSGPREDSCRIGKGGQVRRQSVDVSPLRRVNIGIYNIATGARKAAFRKVRPFAECLAEEIMNAAAGADKSYAISQRNSVERIAVSNR	F1	190	22- 112, 121 - 190
Ribosomal Protein S6	eS6	A8B6L8	MPKGSFCKVNISNPVTGANKSLMIEDFRKSQTIHGLRMASEFDGAALGEEYAGCTFRITGGNDAQGFPMYQGVLKSQRARLLLRQGAKCYLHRRNGERKRKSIRGCIVGPDLHALSVVLVDAGDKTLPGLTDVVVPKRLVPKRASKIRRLFGLPTTKVDPKDQMLVCELIKELGHEVTLKNGEKKLKYPKVQRVVTDEKYARKQRVIAEKKEIMRKSLQQLEEYKALLSRMGKQHNIRIYKPAKRTVE	G1	248	5-47, 56-122, 129-170, 186- 231
Ribosomal Protein S7E	eS7	A8BT38	MTFPAQRKIRKPFEKLSELEKQVAGTLLKLEDDPDLREMGLGTLYISSVKEIAVDGDKKAAVVYVPYPMLQSFQKNSEALILKLEKNHSGHRFIIVANRTIMKNAYVFTGKKSIRRPRSRTMTSVYNCILDDICYPIHVIGKRTLYPAGSNPRLQVVLPKAVYNEVSERTKTYSAVYKALTERDTEFIFM	H1	190	7-14, 17-28,41-54,57-109, 111-147, 151-190
Ribosomal Protein S8E	eS8	A8B252	MGITHDKMYKRSKTGAVQGKWHKKRKYNLGRQPANTKLIVKVTSKKNEGQKISTIRCRGGNIKRRALRLSHGSFAWGSADISHKARILQVVYNSTSNELVRTNTLVKGCVVQIDSAPFKSALSNDTLDKEILDQIRGDHILARISSRPGQVGTADGYILEGPELLFYQKKLAPK	I1	174	2- 39, 50 - 174
Ribosomal Protein S9	uS4	A8BKS8	MPRISRHRNSSKTYSTPKKPFTKPRLDAELKLCGEYGLKCKREIYRARYMLAKIRRTARNLLTLDENDIKRRFEGAALLRRLHMLGILDEEKDQLDYVLGLRIEDIFKRRLQSVIVESKLAKSVHHARNMIKARHISVGGQIVNIPSYMVRISNTSRVAIADTSSLAPNGKPGRTKRAAARRQSSGDNE	J1	189	2-167
Ribosomal Protein S10B	eS10	A8BRX3	MVHIPKAVYKAVYAHLYENASLALKEYWRVGNVPGITYVDENGKLCNPTYLHVNCIMQSLESRGVVKDTFAWRHHYYLLTEKGEQFIRKELDLTDDVLPTPYSKPSIKPPQYAQCFSSKGKPDRAPQPKPDEAK	K1	134	1-28, 40-94
Ribosomal Protein S11	uS17	C6LXB3	MSATKDKPQDSATAKVNGRHPLRPDPDRERRALERAENLRKAAYEMAENQHERAYHKQSQIFQGRFLRKDNARCLRFYKSIGMGYHTPITAINGTYIDKKCPFTGNVSIRGRILRGVVHSAKMQRSIIVRRDYLHFVQKYKRYERRHKHVAAHLSPCFRVKEGDIVTIGECRPLSKTIRFNVIKVEPVSEAAKKRFSPF	L1	200	20 – 200
Ribosomal Protein S13	uS15	A8BE02	MGRMHSKGKGISRSAIPYTRAPAPWNKYTPEDVCEQICKLAKKGTPPSRIGLILRDQFAIGQVKNVTGSKIVRILKAKGLAPEIPEDLYCMIKKAVAIRKHLERSRRDKDSKFRLILVESRIHRLARYYRQARRLPPTFRYKSDQAAALLATYA	N1	154	1-152
Ribosomal Protein S14	uS11	E2RU83	MSRKVTYAPENLPAKNNNSEAFAVCHIYAGKNDTFIHVTDLSGRETIGRVSGGMKVKRHCDEPSAYAAMQATQDLIEIITDRGITAVHIKIRADGGTGKRVYGQGGSAAIRALVRGGIKIGRIEDSTPIPTDRTRHKGGRRGRRL	O1	145	20-145
Ribosomal Protein S16	uS9	A8BKC6	MAKGNRRDLLERNDIEVRERDKYTVHTLGKKKNSVAVAFVKAGKGDILVNNVPLALVRPEILRTKVSEPIMILGESLFKGLDMNIKVAGGGHVSQIYAVRQAISRGVLASVKDEAARSELRAKLVSYDRQLVVSDPRRCEAKKFGGRGARARRQKSYR	Q1	158	24-42, 47-73,80-158
Ribosomal Protein S17	eS17	A8BRG5	MGKVRTKTIKRAARKIVENNYESLKPKDFQNNKAICSKRNVAIIPSKRLRNKVAGYVTTLMNRVVKGPVHGISLRLQEEERERRDNYAPKKSEFDVENITVSGATQQMIDSIGFKCMSTSLKVIDPTMRKRARDTRE	R1	137	2-66, 75-115
Ribosomal Protein S18	uS13	A8BZ58	MTTIVQPNDYRDLLRMFNTNIQGKVVLECALVGIKGIGRRFANVALKKANIDVHKRAGELTAAEEDALMKVLEDPLSHGIPAWMLNRNNDFESGKDMHILVNTIASTHRADLERLRKTRCERGVRHHHNLKVRGQHTKSTGRRGHVVGVQRKKK	S1	154	10-142
Ribosomal Protein S19e	eS19	A0A644F964	MSSVTRVPADVFINSFAAHLKNRGIIKCPAFTDYVKTGVSRQYAPRDADWFYIKAASVIRHFYISGSHSIGVAGLARKYSSLQKGKTTPHHTKRASCKVIRSIVSQFLGQKLLIAGERGRHISPNGRKMVEDFAEGLQK	T1	139	3-123
Ribosomal Protein S20	uS10	A8B4G0	MAESVSTGGVNLADHKDGKDMHQKYTIIVVGKDLKLVERYVKSIVKEGRAFGISGPCRAPVRRLTITTRKSPCGEGTNTWHRFELRMYKRTFWVTCGGNDISTILSKTVVIPGIQVTVEVEEPDNE	U1	126	26-50, 60-97,111-121
Ribosomal Protein S21	eS21	A8B484	MQSDDIGMKNSSGVVVDAYIPRKCSATNRLIGPKDHAAVQLSVARVNDKGKMIENNYVTFAFCGAIRSRGGVDSAFMLLAQEHGLMERL	V1	89	7-88
Ribosomal Protein S15A	uS8	E2RU77	MVRINVLRDALKSICNAQRIGKKQVIVRPSSKVIIEFLQLMQKNGYISDFAVVDNHRSNRIVVNLIGRLNKAGVISPRFDIPANDIEKWVVNLLPSRLFGHIILTTSQGIMDHIEAQHRQIGGKVIGYFY	W1	130	2 - 130
Ribosomal Protein S23	uS12	A8BS96	MSKTSGLYTARKLRTVRRVNRWADKKYRKAHLGTWLKANPLEGACMARGIVTQKIGISAKQPNSAVRKAVRVQLTKNSKKITAFVPRDGSITYIDNNDEVLVAGFGRAGRAVGDIPGCRFKVIKVAGIGLLALFLRKREKRAR	X1	143	1-142
Ribosomal Protein S24	eS24	A8B593	MPEITVKVRKVLNNPLLQRQQCVVDVLHPGCTYESKEAIKAKVAQQLKVADQKNIVLYGFKTSFGGGHTVGFCNAYQNMDALMKYEPGFRKIRCGLIEAPKPVSRKQLKNLKNRRLKKRGTEKATVTLGAKK	Y1	132	3-44, 51-99
Ribosomal Protein S26	eS26	A8BQZ7	MPVKRRNNGRSKYNCGHTNIVRCQNCHRCVPKDKVIKRFTIRNIVDNTIADDVLNACVIQGFAIPKLYNKVQYCVSCSIHNHIVRVRSREDRKIRTPPKRFPRNSSQKK	a1	109	1-97
Ribosomal Protein S27	eS27	A8BJL1	MTPFSRFGEHCQLNINHAVYTLKLQTNPNKFKFKSELRGAKVSMNVDLLYPDPVEEQRKHKLKRLVQGPNSYFLEIKCAGCQDIVVVYSHANTPVFCPGCTSQISIPTGGKCAFTSQVERYRQK	b1	124	44 - 122
Ribosomal Protein S28	eS28	A8B4F3	MPEPINARVIEVLGRTSSRGGITQVKVEFMTGEKRQIIRNVIGPVRKDDILVLMESEREARRLR	c1	64	3-28,34-62
Ribosomal Protein S29A	uS14	A8B7H6	MRSALDTGVAADRIGRPQTFAELRVDKVDDIGTQRHIEHLGPRKLRNLGSCGAEDLDSRVHPSTIFWPTEADNINLASGVPKKGPSMRETEFCTHIAHKRECRICGNYNSVYRKYGLFICRRCFKENAGKIGFVKLH	d1	137	89-136
Ribosomal Protein S30	eS30	A0A644F843	MARAHGGLTSAGKVRKCTPKKEKKEKPRPPRGRAYKRLLYNKNFVDDTLIHNGRRLGPNNLLIRQKLGF	e1	69	8-18,28-44,56-64
rRNA 18S	rRNA 18S	XR_005248690.1	CAUCCGGUCGAUCCUGCCGGAGCGCGACGCUCUCCCCAAGGACGAAGCCAUGCAUGCCCGCUCACCCGGGACGCGGCGGACGGCUCAGGACAACGGUUGCACCCCCCGCGGCGGUCCCUGCUAGCCGGACACCGCUGGCAACCCGGCGCCAAGACGUGCGCGCAAGGGCGGGCGCCCGCGGGCGAGCAGCGUGACGCAGCGACGGCCCGCCCGGGCUUCCGGGGCAUCACCCGGUCGGCGCGGUCGCGGCGCGCCGAGGGCCCGACGCCUGGCGGAGAAUCAGGGUUCGACUCCGGAGAGCGGGCCUGCGAGACGGCCCGCACAUCCAAGGACGGCAGCAGGCGCGGAACUUGCCCAAUGCGCGGCGCGCGGCGGCGCGACGGGGUGCGCGCGAGUCAG…	2	1452	2-58, 62-64, 69-116,124-173, 175-177, 180-416, 426-438, 440-556, 561-584, 587-805, 808-900, 902-957, 983-984, 1005-1045, 1048-1084, 1087-1102, 1106-1147, 1151-1208, 1212-1368, 1371-1452
rRNA 28S	rRNA 28S	X52949.1	GCGCGGCCCGAGGCGGCGGGGGCGACGGGCGGAACUUAAGCAUAUCAGUACGCCCCGGAGGAGAAACCAACCGGGAUUCCCCGUAGCGGCGAGCGACGCGGGAGGAGCCCGCCCCGAAGGCGCGCUGUGGGGCGCAGGCGCAGGCCCGCCGCGAGGGGGCCCGAGGGCCCCGCCCGAGAGGGUGCAAGCCCCGUACGGCGGCCGCCGGGCCUGCGCGGCGAGUAGCGCUGCUUGAGCGUGCAGCGCGAAGGGAGGCGCGGCCCUUCCAAGGCUAAAUACGCCCCGGGACCGAUAGCGGACCAAGUAGCGCGAGCGAACGGUGAAAAGGACGCCCUGCGGCCGCUCAAAAGACCUGAACCCGGCCGGCCGCCGGCCCGCCGGCCCCGUCUCGAAACACGG…	1	2707	4-131, 147-201, 218-334, 338- 367,369-433, 437-693, 695-726, 749-785, 787-896, 900-915, 988-1138, 1140-1292, 1298-1307, 1310-1413, 1416-1452, 1458-1478, 1480-1579, 1587-1691, 1693-1742, 1746-1792, 1794-1932, 1989-2098, 2104-2694
rRNA 5.8S	rRNA 5.8S	X52949.1	GAACGCCCCGCCGGCGGAUGCCUCGGCCCGGGCGGCGACGAAGAGCGCGGCGGAGCGCGAGACGCGGUGCGGACCCGCCCGCCCCGAGAAGCACCGACCCUCGAACGCAGCGCGCCCCGGCGCCGCCGCCUCGGCGCCC	42	139	1-116, 118-139
rRNA 5S	rRNA 5S	XR_005248664.1	CAGUUCGGCCAUCCUACGGCGGAAACUCCUUAACUCGUUCCGAAUUAAGAAGAGAAGCGCCGUCAGGCCCCGCCAGUACUGCGAUCGGAGACGUCGUGGGAACACGGGGUGCCGAACCUU	3	120	2-118
P-tRNA	P-tRNA		CCA	E
E-tRNA	E-tRNA		AGCGG---CCGCCACCA	w2

## Sheet: model_LSU
Supplementary Table S1: Summary of modelled Giardia ribosomal proteins in LSU
Protein name	2014 Protein naming	Uniprot ID OR Genebank ID	Sequence	Chain ID	Total number of residue	Residue built
rRNA 28S	rRNA 28S	X52949.1	GCGCGGCCCGAGGCGGCGGGGGCGACGGGCGGAACUUAAGCAUAUCAGUACGCCCCGGAGGAGAAACCAACCGGGAUUCCCCGUAGCGGCGAGCGACGCGGGAGGAGCCCGCCCCGAAGGCGCGCUGUGGGGCGCAGGCGCAGGCCCGCCGCGAGGGGGCCCGAGGGCCCCGCCCGAGAGGGUGCAAGCCCCGUACGGCGGCCGCCGGGCCUGCGCGGCGAGUAGCGCUGCUUGAGCGUGCAGCGCGAAGGGAGGCGCGGCCCUUCCAAGGCUAAAUACGCCCCGGGACCGAUAGCGGACCAAGUAGCGCGAGCGAACGGUGAAAAGGACGCCCUGCGGCCGCUCAAAAGACCUGAACCCGGCCGGCCGCCGGCCCGCCGGCCCCGUCUCGAAACACGG…	1	2707	4-131, 147-201, 218-334, 338- 367,369-433, 437-693, 695-726, 749-785, 787-896, 900-915, 988-1138, 1140-1292, 1298-1307, 1310-1413, 1416-1452, 1458-1478, 1480-1579, 1587-1691, 1693-1742, 1746-1792, 1794-1932, 1989-2098, 2104-2694
rRNA 5S	rRNA 5S	XR_005248664.1	CAGUUCGGCCAUCCUACGGCGGAAACUCCUUAACUCGUUCCGAAUUAAGAAGAGAAGCGCCGUCAGGCCCCGCCAGUACUGCGAUCGGAGACGUCGUGGGAACACGGGGUGCCGAACCUU	3	120	2-118
rRNA 5.8S	rRNA 5.8S	X52949.1	GAACGCCCCGCCGGCGGAUGCCUCGGCCCGGGCGGCGACGAAGAGCGCGGCGGAGCGCGAGACGCGGUGCGGACCCGCCCGCCCCGAGAAGCACCGACCCUCGAACGCAGCGCGCCCCGGCGCCGCCGCCUCGGCGCCC	4	139	1-116, 118-139
Ribosomal Protein L2	uL2	E2RTN4	MGRRIRVQRKGAGSVFRAHVARRLGAAKLRANDFAERTGSVRGVVKAILHDRGRGAPLAR VQFPNMRGEGRVNELFIAPEGMYTGQEVFSGNKATLHIGNILPVGNIPEGTYVCNVEEKP MDRGCLARASGTYCLVVAHNMETNKTRIRLPSGQKKLISSKARAMIGLVAGGGRTDKPLL KAGNAYHKYKAKRNCWPVVRGVAMNPVDHPHGGGNHQHIGVSSCVPRNAVPGQKVGLIAA RRTGCSGGKRR	A	251	1-250
Ribosomal Protein L3	uL3	A8BRZ3	MSHRKFSCCRKGNLGYLPRKRCTRGRGRCKTFPPDVQGAPIHLTAFLGYKAGCTHVMRFIDHRGSNLHNRQAIDQATIIDAPPMICTAIIGYAKTPKGLRAVTTVWAAHIAEPAMRRFYRNYFHAEKTAFSTYMKKAADGTYIKEQLGRLKQHADVIRIVAHTQPALTPLKQKKADIMEIQVNGGANVAEKVDYAYALMEKPISIKDVFSVGAQIDTISITRGRGFEGVVTRWGVTRLPRKTRRGNRKVACIGAWHPANVQYTVARAGQMGYFHRTDTNKQVFMIDTAENPRCCTTEFDLTDKSINPVGGFVNYGRVQGDFIMIKGTCPGPKRRPVVMRNALLPHRNCPPVQLQWISTASKFGHGIFETVEERRQFYAK	B	379	2-379
Ribosomal Protein L4	uL4	A8B7H8	MNPTVKVFGPTGTQVAELPRPKVFNVPLRPDIINFVHTQLRKCLRTPYAVSRYAGVQCTAHSWGPGRAVARLPRKHGGIGAYANFARGGHMAHPTTVIRRWCRKVNLNQRRYAVASALAASANAALVEARGHRIADVPSIPLVVDTDNVTKTKDALAIIKAVGVLRDVERCKDSRHIRAGRGKMRNRRYITRKGPLVIYNTEDVARGFRNLPGVDLCHVSSIRLLELAPGSHPGRLILWTKSAFASLDDVYAAKQNYTLPRSCITQTDIERILQSDAVQKTFVPKRDPLVIERKVDPFSSKEALARLDPSGTVMPK	C	316	3-316
Ribosomal Protein L5	uL18	E2RU47	MGWVKVQKTRSYFKRFQVQFRRRREGKTDYQARKALIIQDKNKYATPRYRFVVRRTNKDI ICQVTAAELTKDRVVCAAYSHELPRYGIPVGLTNYAAAYATGLLCGRRLLEKLSVGIKEN ALAQLYPGLDKATGEEYHPDENENEEVHAFKAFLDIGLARASTGARVFAAMKGAVDAGLN IPHSMKRFPGYSKDGFDSSALRDRIMGKHVGDYMAELKAEDEETYRKRFSKYIAAKVEPL RLEAMYTKAHAAIRANPQAVKAKFEIKKPVRQARLTLKERKERIDAKKLEALKQLTK	D	297	2-267
Ribosomal Protein L7	uL30	A8BRY6	MPIPELVLKHRRKVQRDIRSAAERATEKEKRAALVKDHAVKSAQVYARYYIDLVESEKKA RENALKNNQLYVPDEPKVYLVVRIRGIVGVAPKVRTILSLLRLRQINNAVFMRCNKATLN ALRIVDHYVTYGEPTVETIRNLIYKRGFAKVNGQRIPIVDNNLIDEQLSKHNILCAEDLV HEIFTCGSSFKEANNFLWPFQLNSAALKDKRNNFAEGGDFGYRGKYINEFVARMI	F	236	22-235
Ribosomal Protein L7A	eL8	A8BLL7	MSKVSGSDIKRALAVPENKSRSKCDFDLTPFVRWPRQVRIQRQKAVLQRRLKVPPTVNQFMNPISRNLTNEIFNLARKYSPESKEEHKARLLQIADAKANGKPLPEKSDKLVIASGIRRITSLVESKRAKLVLIANDVDPLELVLWLPTLCHKMGVPYAIVRTKGDLGKLVHLKKTTSVCFTDVNPEDKPTFDKILAAVAHEVDYAKAMKTYGGGVRREDEAQQM	G	225	22-90, 110-222
Ribosomal Protein L9	uL6	A8BNT5	MPLCSSMTIKVPTDVECTINKRVVTVKGKKGTLVRDFSHAPLDITHANDTISVAVWFPRGKRNALPRTICSHIENMFKGVTYGFEYKMRLAYAHFPIAATVVDNNKAIEIRNFMHQIKTRRIECLPGVTIAMSTNVKDELILRGISIEDVSHTAARIHESLKVPNKDLRKFLDGCYVSSRGLQEQ	H	185	2-185
Ribosomal Protein L10	uL16	A8BM86	MGRRPARCYRYQKNKPYPKSRFCRGVPDPKIRYFDLGNRRAKVNDFPYCFHLLSGEKEQVSSEALEACRIACNKYIAKKAGKDSFHLRIRVHPFHVIRINKMLSCAGADRLQTGMRGAWGKPQGTVARVSIGQPLLSVRCRASAKDYVKDALRRAKFKIPGRQAIVESRNWGFTEFTKEEYEDLRERGELQYDGNNAHRISRKGPLNLKL	I	210	2-103, 111-208
Ribosomal Protein L11	uL5	A8BI95	MSQESENPMRRIRIEKLVLNICIGGEGDALTKAAKVLQQLTDQEPTFSKSRLTIRGFGIRRGQKISTHVTVRGEKAREIIERGLRVKNFELPYSCFSTTGNFGFGITEHIDLGIKYDPSMGIYGMDFYVVLSRPGFRVNKRRAQQQHVGASHKITPDEARAWVEREFEVVYTK	J	173	6-23, 27-173
Ribosomal Protein L13	eL13	A8B6M8	MASYASFILRLIHFNLNFVTAFCPLPRAMGRNVAFSNMRRYKCTNKGPNLIKNWFNQPARKIRRRQTRLQKAKAIFPCPLQKLRPSVTRCSQKFNLTQRIGRGFTLRELQGVGLSAGKARQIGIAVDPRRKNKSEESVARNVARLKEYLSKVTIFSKQAKPEEIQQAIQHQGVVMPVVNPKPVITTGSIAEAKKEVPENLFMYLRNARTARNRARLAKRDAEREAAAKTKGGKK	L	234	30-155, 166-228
Ribosomal Protein L14	eL14	A8B4F8	MSYHRFVEAGRLVYLGDGPDKGKLAVIVDILSTAAVLIDGPTTGVKRQVVSLRWAMLTDQVINISEKPTTEQLKKEIEASPAIDTFMNSVWGKKIQQQRLRAKATFEDMGKIAKLRRERKMAMKRIAMSIK	M	134	2-129
Ribosomal Protein L15	eL15	A8B8Z6	MGAYKYVQELWRKKQSEALHYLFRLRTWEYRQLNAIKRCSHPTRPEKARRLGYKAKRGYVVYRVRVRRGGRKRQCVHGISYGKPRNIGIVGLKPSRSLRALAEQKVGRRLPSLRVLNSYWVAQDGSYKWYEVILIDPFHPWIRNDPKINWICNPVMKRRECRGLTSAGRKARGLHNKGIGAMKLRPSKRAAWKRNHTRSLRRYR	N	204	1 - 204
Ribosomal Protein L13a	uL13	A8BU75	MSRIVIDCKGHILGRLSAIVAKELLHGHEVALVRCEKAIISGAFRDVKAHYLKKMHKRTNFNHLRGPFHFRAPAEIVRRTIRGMIPYKTVRGSDAMSRLRVYDGIPPCCARYKRVVCPSAMAYLCLRPERRRCEVGRVAHEIGWQHAADVERYEKRRLEECDKWYQDKIQIDKKIAEAAEKDAELQRINAELAKYGY	O	197	1 -195
Ribosomal Protein L17	uL22	A8BE76	MVKYAFKSDNLLVGKSRRDGVKASFKNTYSTCRAIKGMGVKRAFAYLDNVLNHKEIVPFFKFYKGVGRHSQARGSGTDKGRWPEKSVVVVKDILKQAVSNAKHAHKKEEDELYVISYCVNRARGRRRRTFRAHGRISKYESQPCHVELIVGPKPLDVEKAKALQ	P	164	2 - 155
Ribosomal Protein L18	eL18	A8B4T7	MGIDLKTGIKKRKVERKEPKSPNPYIRLLHNAFKVVYENTGEDFTKVLTKRLCLSKTNRPVLSVSRLAHLMHKREDKIAVVASTVTNDERLVTIPRMTICALKFSATARSRIEKAGGRCMSFDELLAEKPTGDNCVLLQGRRSCRAVCKKFGSPGRPNSHVKPKGEHKGRRGARGRHSW	Q	179	2 -179
Ribosomal Protein L19	eL19	A8BH61	MANLRLQKRLAADVLKCGKRRVRFNPAHEKYIEQASSREAIRSLIESKIIAKLDIKGSSRGRIRARHAAKRLGRHSGHGKRRGTREARMPSKTLWIQRQRVLRRLLSRYRDDEKIDRHLYETLYAKAKGNMFKNKRVLLEHIVGMQKEQELEKKKKEELEQRRKKAEQRCKERAEKVAANRLAFAQTGIFTEKTNK	R	196	2 – 178
Ribosomal Protein L18A	eL20	A8BT04	MMQKYIVYGRRLPSEKFPEPEVFRMTIYAPNEIVAKSRFWYHLKSLKKIKRTHGEILDCQHIEENGDFVKNFGVLLRYRSRVGQHNMYREVRETTSARAMDKVYSEMAGQCRARYHDIQIINVKEVADEDVRREKVAMFTQKGVRFPHPCPYVHVKRAARTARFQDRAPHVPQ	S	173	1-173
Ribosomal Protein L21	eL21	A8B2Q4	MTHSQGYRCKTRYCFARKFRRHGMANLTTYNRVYKLGQYVNIKVNGAYHKGMPHRYYNGRTGTIFNIGPRALGVQIQKRVRGRIMLKRINVRLEHVHPSDCRKNHLERVAANDAARRLAKETGQPVPCLKRQNALPRAAHVVSIASAIDITPLKYDGVF	T	159	2-119, 123-157
Ribosomal Protein L22e	eL22	A8BW84	MEGQWILFPDQIVNHLCRHADHRLQARVSSKSNLKSNYAYYFSPSSEMRPRIKKCVKKEQGNIRFAVDCSAGKDLELNLNEFADYVRTHFKINNRKHGVAEKVACSVEGDSLVIQTTGYEFAKRYVKYLTKRFLYQDYQGVFRVLSTDKETYTLKPYTIEDDDDEAGTDDE	U	128	18 -115
Ribosomal Protein L23	uL14	A8BS37	MASKRGRSGGIGNKFRISCGLPVGAVINCADNSGAKSLNMIAVKNWKGHLNRFPKASVGDMVLITVGRDGKPELRRKVTPAVVVRQRKVWRRKDGVWIYFQDNAGVIINPKGELKGSSITGPVAKEAADRWPKISTTAECVH	V	142	4 - 142
Ribosomal Protein L23A	uL23	A8BMP6	MSEKAQALKAQKAILHGTRVEAKKIRTNVHFFRPKTLVHKKAPLYPRNPIKKGSWDDPCDLLRYPIKTDENTTQIEKNNTIVFIVDRRASKPEIRKAFETVFETKVARVNTLITPLGLKKAFIRLAPDVQAMDVASKMGLA	X	141	24 - 139
Ribosomal Protein L26	uL24	A8BFT3	MKLNSAVTASRRKCRKAYFTANAETRAKMMSSRLSKELRAEHKIKTMPIRRGDIVEIFTGGHKGTGKVVEVRRRDYKICVEGINQKARNPEAKPVPYPIHPSNCIIKELYMNGSRYRAIKRRQERNAERLARIGK	Y	135	1 - 133
Ribosomal Protein L27e	eL27	A8B1T3	MSQPIIKPGLVCIVLQGRHAGKKAVIVEALPHNERGSYAIVAGIAALPRRITNSMSDEEAVCRGRVRSFVKCMNVNHLMPTSCRLENNYKDFISTQTVADVTKRREIIETVNKDFQRRILEHRDTWFFTKLPIDA	Z	135	2 - 135
Ribosomal Protein L27A	uL15	A8BZ78	MPTRIRKSRKRRGHRQMGYGRVGGHRKHPSGRGKAGGLQHKRTSFDKYHPGYFGKLGMRNYHVRRNIEYNPTINIDKIWSLIPEEQRDGFLQRKSTTEAPVVDVTRFGFFKVLGRGSLPQCPIIIKARYFSSDAEKKLREVGGVPLLVP	a	149	2-149
Ribosomal Protein L29	eL29	A8BYY2	MAKLKNHTSKNQNRKDHRNGIKKPKKSAYTSHKGMCPKYLRNLRRSRANDPRQSLRPNLNKE	b	62	2 - 57
Ribosomal Protein L30	eL30	A8B5N7	MSTKVATKKAQDSISLTLTLVVKSGKYTLGTDQAIRNIRDGKAQLVFMANNCPPLVKSQVDYLCHLSKTPVRVFAGSSRELGIAVGRQFNVSIMTILEAGDADLTSILG	c	109	7-107
Ribosomal Protein L31e	eL31	A8BMP3	MGIVYEHTIRLNKAVRGKPSKKAAPIAIRAIRAQVEKLAKVEDVRLDPSVNVFVWSRGIRHVPRRIRLEVRLEGDDEHKFAYVINKDVENFKHLTTEKKGSEDGSE	d	106	2-74, 80-100
Ribosomal Protein L32	eL32	A8BMD9	MAGEMIHPLPHKIIIKKRKNKFIRFQSERFVRVKPSWRKPRGIDSPMRHQYRGQRPMVSIGYGSDKETRFMLPCGFFKHRISTVHELKTLFMNNKTHAAQIAHGVSARSRKQILEEAKKMGVRVLNADAKLRKEEL	e	136	6- 131
Ribosomal Protein L35Ae	eL33	A8BKK5	MEEIKGKTFLPAIFVGYQRSRAKQRENVALVKVSGIYTRAETDKVLGRLIAIIHSKSGKPIFGKICRPHGNSGMVRARFYTNLPGQLMGHKVRVFYDNIDVGDRATPKYERLYGNPNATVTYE	f	123	1-123
Ribosomal Protein L34e	eL34	A8BMF7	MADCRVTCRFHSTYRTRSKIVRYKRTPGNRLTSLRVKKLPNAPHCAETGKQIHGIPRVIPQHLTRQQRKVSRPYGGKLCGSALRAHILESFLNEENQALREIAAQTAKTAKQTAGKGHAK	g	120	2- 100
Ribosomal Protein L35	uL29	A0A644FBK5	MPGLKAKDLVGLSQEDLQRKLADLKRELLSLRTMKATAGPVPERIARFRVCKKDVARVLTVINQKARDEARAAFEGAEHIPKTFRPRLTHAMRCQLTEKQKRLLPSKLMKRKLQFPKLKYAVKV	h	124	2-37, 45-124
Ribosomal Protein L36e	eL36	A8BYA6	MPGKVFNLKKGGAVVRIVRKKEERKTKPHQEFVKSIIQECTGMAPYEMHIIELLRMNKDRHALRYAKKRLGNIKRAKAKRDQLSVYARNI	i	90	2-22, 26-89
Ribosomal Protein L37	eL37	A8BLV7	MSKGTASFGKRHTRIHGSCRRCGKHSFHLQKHECASCGYPSAKMRRYNWSYKSLRRRTQGTGSMSHMRKVYRAYNSGTLKANARKYLAK	j	89	2 - 88
Ribosomal Protein L38e	eL38	A8B481	MPNTITEENLMKMIADGRGKKLVVKSCSKGRLQGKVKLKLRTAKYLYTLTVPNADDAKSIVKGCKDKVEVQYVNDSE	k	77	2 -74
Ribosomal Protein L39	eL39	A0A644EZB9	MTANKTLSRKLRLAKKTKTNKNIPRWVIAKDHLKKTWNYKRHHWRRSHLKL	l	51	2 -51
Ubiquitin/ribosomal protein L40e	eL40	A8BXE1	MQLIVRSLDRTVALTASPADSLTSIRQRLLAVYSGHVVDSQRFVFAGRTLDEAKTLGDYSIGESSVLDLVPRLFGGVMEPTLINLAREYNQNMMICRHCYARNPLRATNCRRCRGTNLRKKKLSKYA	m	127	77-127
Ribosomal Protein L44	eL42	A8BQU8	MVTYPAERRTFCKREGKHTVHKASLYKKGKDSLLAQGKRRYDRKQRGFGGQTKPIFRRKAKTTKKQVIRLTCSSCKCQTFQVLKRCHRLEISRLGATKKSKGSVVF	o	106	2 - 95
Ribosomal Protein L37a	eL43	A8BN26	MAKRTKKVGLTGKYGTRYGRAARKQLLKIETSQKAKYTCPFCAKDKVRRTACGIWTCRSCSKTMAGGAYSLHTEPANAARATIRRLRLAREDAQ	p	94	2 - 92
Ribosomal protein L24A	eL24	A8BRH7	MVTTNQCSYSGRKILPGYGKRMSRHDKVLLIFLNRKASVHYLNKWNPRKIRWTLASRRARGKEVIVKARERVTRKAVVSKRNFLSIDDSKLEALKSKYSRVN	W	102	2-66
P-tRNA	P-tRNA		CCA	E
E-tRNA	E-tRNA		AGCGG---CCGCCACCA	w2

## Sheet: model_SSU
Supplementary Table S1: Summary of modelled Giardia ribosomal proteins in SSU
Protein name	2014 Protein naming	Uniprot ID OR Genebank ID	Sequence	Chain ID	Total number of residue	Residue built
rRNA 18S	rRNA 18S	XR_005248690.1	CAUCCGGUCGAUCCUGCCGGAGCGCGACGCUCUCCCCAAGGACGAAGCCAUGCAUGCCCGCUCACCCGGGACGCGGCGGACGGCUCAGGACAACGGUUGCACCCCCCGCGGCGGUCCCUGCUAGCCGGACACCGCUGGCAACCCGGCGCCAAGACGUGCGCGCAAGGGCGGGCGCCCGCGGGCGAGCAGCGUGACGCAGCGACGGCCCGCCCGGGCUUCCGGGGCAUCACCCGGUCGGCGCGGUCGCGGCGCGCCGAGGGCCCGACGCCUGGCGGAGAAUCAGGGUUCGACUCCGGAGAGCGGGCCUGCGAGACGGCCCGCACAUCCAAGGACGGCAGCAGGCGCGGAACUUGCCCAAUGCGCGGCGCGCGGCGGCGCGACGGGGUGCGCGCGAGUCAG…	2	1452	2-58, 62-64, 69-116,124-173, 175-177, 180-416, 426-438, 440-556, 561-584, 587-805, 808-900, 902-957, 983-984, 1005-1045, 1048-1084, 1087-1102, 1106-1147, 1151-1208, 1212-1368, 1371-1452
Ribosomal Protein S29A	uS14	A8B7H6	MRSALDTGVAADRIGRPQTFAELRVDKVDDIGTQRHIEHLGPRKLRNLGSCGAEDLDSRVHPSTIFWPTEADNINLASGVPKKGPSMRETEFCTHIAHKRECRICGNYNSVYRKYGLFICRRCFKENAGKIGFVKLH	d	137	89-136
Ribosomal Protein S19e	eS19	A0A644F964	MSSVTRVPADVFINSFAAHLKNRGIIKCPAFTDYVKTGVSRQYAPRDADWFYIKAASVIRHFYISGSHSIGVAGLARKYSSLQKGKTTPHHTKRASCKVIRSIVSQFLGQKLLIAGERGRHISPNGRKMVEDFAEGLQK	T	139	3-132
Ribosomal Protein S13	uS15	A8BE02	MGRMHSKGKGISRSAIPYTRAPAPWNKYTPEDVCEQICKLAKKGTPPSRIGLILRDQFAIGQVKNVTGSKIVRILKAKGLAPEIPEDLYCMIKKAVAIRKHLERSRRDKDSKFRLILVESRIHRLARYYRQARRLPPTFRYKSDQAAALLATYA	N	154	1-152
Ribosomal Protein S9	uS4	A8BKS8	MPRISRHRNSSKTYSTPKKPFTKPRLDAELKLCGEYGLKCKREIYRARYMLAKIRRTARNLLTLDENDIKRRFEGAALLRRLHMLGILDEEKDQLDYVLGLRIEDIFKRRLQSVIVESKLAKSVHHARNMIKARHISVGGQIVNIPSYMVRISNTSRVAIADTSSLAPNGKPGRTKRAAARRQSSGDNE	J	189	2-167
Ribosomal Protein S3	uS3	A8B8Z2	MPRIVRRDEENVYYSKYLNDCIMEAELHEFFSRELVDAGYASCSLCRTIDSICVIIQCAEPEVVMGDNHYRLHKIEYLLAGRFMCDPKNFNIWVDKIIKRGLSAEIMVDNLRAKLEEAMPIRRAAYSIIRTAMRAGAAGCEVIVAGKLRAQRARANKFKEGCLISTGHPKRIFLAEATRHIKMRQGVIGVKVRIYNPNIRGAVMPDKIEIGAFSRQK	D	217	12-46, 53-81, 91-115, 119- 211
Ribosomal Protein S23	uS12	A8BS96	MSKTSGLYTARKLRTVRRVNRWADKKYRKAHLGTWLKANPLEGACMARGIVTQKIGISAKQPNSAVRKAVRVQLTKNSKKITAFVPRDGSITYIDNNDEVLVAGFGRAGRAVGDIPGCRFKVIKVAGIGLLALFLRKREKRAR	X	143	1-142
Ribosomal Protein S18	uS13	A8BZ58	MTTIVQPNDYRDLLRMFNTNIQGKVVLECALVGIKGIGRRFANVALKKANIDVHKRAGELTAAEEDALMKVLEDPLSHGIPAWMLNRNNDFESGKDMHILVNTIASTHRADLERLRKTRCERGVRHHHNLKVRGQHTKSTGRRGHVVGVQRKKK	S	154	10-142
Ribosomal Protein S16	uS9	A8BKC6	MAKGNRRDLLERNDIEVRERDKYTVHTLGKKKNSVAVAFVKAGKGDILVNNVPLALVRPEILRTKVSEPIMILGESLFKGLDMNIKVAGGGHVSQIYAVRQAISRGVLASVKDEAARSELRAKLVSYDRQLVVSDPRRCEAKKFGGRGARARRQKSYR	Q	158	24-42, 47-73,80-158
Ribosomal Protein S2	uS5	A8BMZ1	MQAESAPRPERPERGERGPRQMEEEEWHPSTKLGRLVKAGKIESLYDIFKYSLPIKETEIIDYFFPKSELAEEVCNIMSVQKQTTAGQRTRFRAHVIVGNRDGFIGYGAGVSKEVANAIKKAAKNARLNIVPVRRGFWGGKLGDPHTVSSKLSGKCGSVRVRLIPAPRGAGIVASPTVAKVLEFAGVSDVFTRQSGHSRTLMNSVGAVYNALKSSYSILTPDLWKKEQLDHVQDIRTMSLAD	C	242	26-237
Ribosomal Protein SA	uS2	A8BE86	MSTEKTSQASKEYQLKEADVKKMLVATTHLGVRNIDRRMQFYIFDRQKDGTFVFNLQKVWAKIVFAARILVTIDDPAEIAVVANRPDAQRAILKFCKYTHATAFPGRFIPGNFTNRMNPNYCEPRLLLVNDPVVDRQAILEASYVNIPTISLCNSDANLKFIDVAIPCNNKTPMSIGLIYWLLAREVLRLKGSISRTEEWDVKPDLFVALPEEIPDEEESEDFYDDEEEDEEFSAGNGNLFDEY	A	245	17-210
Ribosomal Protein S3Ae	eS1	A8BS79	MAIGGNKTGKKKITQRKNPDPYLKKEWYPVIAPAHFKSRHIGQTPVTKTAGLRVATDVINHRVYEVNLGDLNPGAEDLNGNTKFYLQTQLVSDGKCLTNFHGMDITRHKYGSLFRKGCDCIDVFMDIPTTDGYLLRVFVIAFTDRFRFQRRKNCHVKGRVIRMMRAGIYETLHNELGKVSIPVLVTKLSNFEVNAKLTEALQKITMCRDVMIRRVKVVKRPRNTMELLSTMHDSNQVRNLAEGQSIQQ	B	248	18-235
Ribosomal Protein S24	eS24	A8B593	MPEITVKVRKVLNNPLLQRQQCVVDVLHPGCTYESKEAIKAKVAQQLKVADQKNIVLYGFKTSFGGGHTVGFCNAYQNMDALMKYEPGFRKIRCGLIEAPKPVSRKQLKNLKNRRLKKRGTEKATVTLGAKK	Y	132	3-43, 51-99
Ribosomal Protein S27	eS27	A8BJL1	MTPFSRFGEHCQLNINHAVYTLKLQTNPNKFKFKSELRGAKVSMNVDLLYPDPVEEQRKHKLKRLVQGPNSYFLEIKCAGCQDIVVVYSHANTPVFCPGCTSQISIPTGGKCAFTSQVERYRQK	b	124	44 - 122
Ribosomal Protein S26	eS26	A8BQZ7	MPVKRRNNGRSKYNCGHTNIVRCQNCHRCVPKDKVIKRFTIRNIVDNTIADDVLNACVIQGFAIPKLYNKVQYCVSCSIHNHIVRVRSREDRKIRTPPKRFPRNSSQKK	a	109	1-97,
Ribosomal protein S25	eS25	A8B8H7	MSSKKWTKKAVKEKVDYPTLFADEAAMNEALKFIKNSKCITHTQICERLRVSVALAKRVMRQLVKSGDFAIVSKSSRMTIFKNMTKKE	Z	88	26-84
Ribosomal Protein S21	eS21	A8B484	MQSDDIGMKNSSGVVVDAYIPRKCSATNRLIGPKDHAAVQLSVARVNDKGKMIENNYVTFAFCGAIRSRGGVDSAFMLLAQEHGLMERL	V	89	7-88
Ribosomal Protein S15	uS19	A8BBP3	MTDQVKTRRRGLAQPNFRGVEVEKLATMKITDILPKLNARCRRRIGKHGLSMKHLRFVNKLRLRRAAQPSQKPKIVRTHLRDMIIFPEMIGMTVSVYNGRQFIPVEIKPPMVGRALREYSMSYKIVSHGKVGIGATRSSKFVPLR	P	145	16-65, 75-129
Ribosomal Protein S17	eS17	A8BRG5	MGKVRTKTIKRAARKIVENNYESLKPKDFQNNKAICSKRNVAIIPSKRLRNKVAGYVTTLMNRVVKGPVHGISLRLQEEERERRDNYAPKKSEFDVENITVSGATQQMIDSIGFKCMSTSLKVIDPTMRKRARDTRE	R	137	2-66, 75-115
Ribosomal Protein S10B	eS10	A8BRX3	MVHIPKAVYKAVYAHLYENASLALKEYWRVGNVPGITYVDENGKLCNPTYLHVNCIMQSLESRGVVKDTFAWRHHYYLLTEKGEQFIRKELDLTDDVLPTPYSKPSIKPPQYAQCFSSKGKPDRAPQPKPDEAK	K	134	1-28, 40-94
Ribosomal Protein S8E	eS8	A8B252	MGITHDKMYKRSKTGAVQGKWHKKRKYNLGRQPANTKLIVKVTSKKNEGQKISTIRCRGG NIKRRALRLSHGSFAWGSADISHKARILQVVYNSTSNELVRTNTLVKGCVVQIDSAPFKS ALSNDTLDKEILDQIRGDHILARISSRPGQVGTADGYILEGPELLFYQKKLAPK	I	174	2- 39, 50 - 174
Ribosomal Protein S30	eS30	A0A644F843	MARAHGGLTSAGKVRKCTPKKEKKEKPRPPRGRAYKRLLYNKNFVDDTLIHNGRRLGPNNLLIRQKLGF	e	69	8-18,28-44,56-64
Ribosomal Protein S7E	eS7	A8BT38	MTFPAQRKIRKPFEKLSELEKQVAGTLLKLEDDPDLREMGLGTLYISSVKEIAVDGDKKAAVVYVPYPMLQSFQKNSEALILKLEKNHSGHRFIIVANRTIMKNAYVFTGKKSIRRPRSRTMTSVYNCILDDICYPIHVIGKRTLYPAGSNPRLQVVLPKAVYNEVSERTKTYSAVYKALTERDTEFIFM	H	190	7-14, 17-28,41-54,57-60, 62-85, 88-147, 151-190
Ribosomal Protein L41	eL41	V6TX21	MNTEKPCTEENFENEIMRAKWAKKRMRKLKRKRRHMKARSK	n	41	1-24,
Ribosomal Protein S28	eS28	A8B4F3	MPEPINARVIEVLGRTSSRGGITQVKVEFMTGEKRQIIRNVIGPVRKDDILVLMESEREARRLR	c	64	3-28, 34-62
Ribosomal Protein S14	uS11	E2RU83	MSRKVTYAPENLPAKNNNSEAFAVCHIYAGKNDTFIHVTDLSGRETIGRVSGGMKVKRHCDEPSAYAAMQATQDLIEIITDRGITAVHIKIRADGGTGKRVYGQGGSAAIRALVRGGIKIGRIEDSTPIPTDRTRHKGGRRGRRL	O	145	20-145
Ribosomal Protein S15A	uS8	E2RU77	MVRINVLRDALKSICNAQRIGKKQVIVRPSSKVIIEFLQLMQKNGYISDFAVVDNHRSNRIVVNLIGRLNKAGVISPRFDIPANDIEKWVVNLLPSRLFGHIILTTSQGIMDHIEAQHRQIGGKVIGYFY	W	130	2 - 130
Ribosomal Protein S4	eS4	A8BFE3	MARGVRKHLKRLNAPKHWLLDKMGGIWAPRPTNGPHGLRECIPLILILRNRLHYANTYAETSMILQDKNVLIDGKPRTDPTFPVGFMDVFEIPKVHKTFRVLYDVKGRFTLVPIQSNEAGFKLCRVQKIFLGDKGMPYLSTHDARTIRFPHPDIKTNDTIKINLKTGKIDEWYKFDIGKIVMVTGGRNCGRIGTIQAIDKHMGSYTMIRMKDTEGTEFLTRLCNVFVIGNDSPAVAIPTTKGIRPDIIKNRELRLRSIAKRGGGASYE	E	268	2 - 259
Ribosomal Protein S11	uS17	C6LXB3	MSATKDKPQDSATAKVNGRHPLRPDPDRERRALERAENLRKAAYEMAENQHERAYHKQSQIFQGRFLRKDNARCLRFYKSIGMGYHTPITAINGTYIDKKCPFTGNVSIRGRILRGVVHSAKMQRSIIVRRDYLHFVQKYKRYERRHKHVAAHLSPCFRVKEGDIVTIGECRPLSKTIRFNVIKVEPVSEAAKKRFSPF	L	200	20 – 200
Ribosomal Protein S20	uS10	A8B4G0	MAESVSTGGVNLADHKDGKDMHQKYTIIVVGKDLKLVERYVKSIVKEGRAFGISGPCRAPVRRLTITTRKSPCGEGTNTWHRFELRMYKRTFWVTCGGNDISTILSKTVVIPGIQVTVEVEEPDNE	U	126	26-50, 60-97,111-121
Ribosomal Protein S6	eS6	A8B6L8	MPKGSFCKVNISNPVTGANKSLMIEDFRKSQTIHGLRMASEFDGAALGEEYAGCTFRITGGNDAQGFPMYQGVLKSQRARLLLRQGAKCYLHRRNGERKRKSIRGCIVGPDLHALSVVLVDAGDKTLPGLTDVVVPKRLVPKRASKIRRLFGLPTTKVDPKDQMLVCELIKELGHEVTLKNGEKKLKYPKVQRVVTDEKYARKQRVIAEKKEIMRKSLQQLEEYKALLSRMGKQHNIRIYKPAKRTVE	G	248	5-47, 56-122, 129-170, 186- 231
Ribosomal Protein S5	uS7	A8BZD3	MSLEVALFNKWPLTDVKCQDESLEAYISIDNHSFVPHSAGRWSAKRFRKAKCPVVERLTNSLMMHGRNSGKKLMAMKTVGEAFELINLYTGKNPVQVLVDAVANSGPREDSCRIGKGGQVRRQSVDVSPLRRVNIGIYNIATGARKAAFRKVRPFAECLAEEIMNAAAGADKSYAISQRNSVERIAVSNR	F	190	22- 112, 121 - 190
